# Supplementary material for: CD74 and CD44 Expression on CTCs in Cancer Patients with Brain Metastasis
Source: Int J Mol Sci. 2021 Jun 29;22(13):6993. doi: 10.3390/ijms22136993 (PMC8268634; doi:10.3390/ijms22136993)
Supplement: Supplementary file 1 [file ijms-22-06993-s001.zip]

Archive with 1 entries (1 files):
- ijms-1262127-supplementary.pdf
